# Supplementary material for: 18 individual genes underwent variant screening in a northwest Chinese group comprised 83 probands diagnosed with early-onset high myopia
Source: PLoS One. 2025 Sep 8;20(9):e0329472. doi: 10.1371/journal.pone.0329472 (PMC12416727; doi:10.1371/journal.pone.0329472)
Supplement: S1 Table — (XLSX) [file pone.0329472.s001.xlsx]

## Sheet: Sheet1
Patients ID	Age	Sex	SE range		SEmedian	AL range		AL median
			OD	OS		OD	OS
25	6	M	-6.5	-8.5	-7.5	26.05	26.54	26.295
26	45	F	-21	-21.5	-21.25	31.21	31.58	31.395
27	38	F	-15.75	-16	-15.875	29.12	28.96	29.04
28	11	F	-10.25	-9.75	-10	26.82	26.45	26.635
31	25	F	-16.25	-15	-15.625	29.09	28.79	28.94
33	11	M	-6	-5.75	-5.875	26.11	26.16	26.135
36	12	F	-5.75	-7.25	-6.5	25.55	26.13	25.84
38	46	M	-2.5	-3.75	-3.125	24.68	24.89	24.785
39	12	F	-6.25	-6	-6.125	25.83	25.97	25.9
41	24	F	-11.5	-11.5	-11.5	27.72	27.91	27.815
43	13	F	-6.5	-5.5	-6	26.55	26.12	26.335
44	10	M	-5	-5.75	-5.375	25.93	25.91	25.92
45	9	M	-6.5	-6	-6.25	26.37	26.21	26.29
46	13	M	-6.5	-6.75	-6.625	26.36	26.46	26.41
47	11	F	-6.75	-6.5	-6.625	26.27	26.07	26.17
48	11	F	-8.5	-8.75	-8.625	25.6	25.62	25.61
49	15	M	-6.25	-11.25	-8.75	25.61	27.5	26.555
50	12	F	-7.75	-8.75	-8.25	28.92	29.44	29.18
51	12	F	-9.75	-9.25	-9.5	26.52	26.17	26.345
52	16	F	-10	-8.5	-9.25	26.89	26.25	26.57
53	7	M	-11	-9	-10	26.71	26.09	26.4
54	12	F	-5.5	-7	-6.25	25.34	25.51	25.425
55	14	F	-9.5	-6.75	-8.125	26.6	25.59	26.095
56	16	M	-15.5	-14	-14.75	29.68	29.21	29.445
57	16	M	-12	-12.5	-12.25	29.12	29.17	29.145
58	5	F	-10.5	-6.5	-8.5	24.92	23.77	24.345
59	12	M	-8.5	-8.25	-8.375	26.09	26.23	26.16
60	14	F	-6.75	-7	-6.875	25.02	25.03	25.025
61	14	F	-9	-11.25	-10.125	26.83	27.35	27.09
64	13	F	-10.25	-8.25	-9.25	28.39	27.51	27.95
65	13	F	-5.75	-4.25	-5	26.23	25.96	26.095
67	5	F	-10.5	-11	-10.75	26.92	27.06	26.99
68	24	F	-13.5	-12.5	-13	27.94	27.73	27.835
69	45	M	-26	-21	-23.5	31.37	30.21	30.79
70	15	F	-9.5	-9.25	-9.375	27.45	27.24	27.345
71	29	F	-15	-13.75	-14.375	28.54	27.98	28.26
74	29	F	-18	-17	-17.5	30.6	30.32	30.46
76	18	M	-10.5	-11	-10.75	28.36	28.3	28.33
78	19	F	-7.25	-7.5	-7.375	24.43	24.58	24.505
80	6	F	-8	-9.5	-8.75	25.87	26.13	26
82	20	M	-16	-16.5	-16.25	32.42	32.67	32.545
84	29	M	-8	-9.5	-8.75	25.01	25.02	25.015
87	44	M	-26	-22.75	-24.375	32.84	33.58	33.21
122	6	F	-10	-11	-10.5	26.86	27.25	27.055
123	9	M	-8	-9	-8.5	26.87	27.37	27.12
124	17	M	-14.5	-15.25	-14.875	29.02	28.79	28.905
125	15	M	-8.25	-7.5	-7.875	27.41	27.4	27.405
126	3	M	-6.75	-8	-7.375	25.48	25.67	25.575
128	4	F	-6.5	-6	-6.25	25.48	25.01	25.245
129	4	M	-5	-4.5	-4.75	23.55	23.23	23.39
131	4	F	-6.5	-5.5	-6	24.48	24.12	24.3
132	13	F	-7.25	-7	-7.125	26.18	26.01	26.095
133	30	F	-20	-16	-18	31.06	29.73	30.395
134	26	M	-14.75	-12	-13.375	30.35	28.54	29.445
135	27	F	-24	-23.25	-23.625	32.37	23.24	27.805
139	26	F	-12	-10	-11	27.84	27.36	27.6
85	57	F	-23.75	-23.5	-23.625	30.95	30.58	30.765
89	19	M	-9.75	-10	-9.875	27.8	27.9	27.85
90	19	F	-7.75	-8.25	-8	28.17	28.35	28.26
91	19	F	-8.5	-8.75	-8.625	27.5	26.87	27.185
92	23	F	-7.75	-10	-8.875	26.85	26.53	26.69
93	21	F	-11.75	-8.5	-10.125	27.22	27.52	27.37
94	22	M	-8	-7.25	-7.625	27.53	26.75	27.14
95	21	M	-6.75	-7	-6.875	26.45	26.71	26.58
96	18	M	-6.75	-14	-10.375	26.65	29.86	28.255
97	23	F	-13.5	-8.75	-11.125	29.43	28.3	28.865
99	19	M	-9	-6.75	-7.875	27.97	28.18	28.075
100	22	F	-7.00	-8.5	-7.75	26.12	26.27	26.195
101	20	M	-8.75	-7.5	-8.125	27.32	27.37	27.345
102	17	M	-7.5	-7.5	-7.5	27.46	27.5	27.48
103	18	M	-8	-8	-8	27.28	26.96	27.12
104	15	F	-5.75	-10.5	-8.125	26.12	26.91	26.515
105	33	M	-9.25	-8.25	-8.75	27.63	27.43	27.53
106	27	F	-11.25	-11.5	-11.375	27.24	27.33	27.285
107	20	F	-12.25	-13	-12.625	26.94	27.33	27.135
109	19	M	-8.25	-7.25	-7.75	27.75	27.14	27.445
110	24	F	-9.25	-7.75	-8.5	26.79	26.51	26.65
111	18	M	-6	-6	-6	26.65	26.76	26.705
112	23	M	-10	-10.5	-10.25	27.36	27.35	27.355
113	21	F	-14.5	-12.75	-13.625	26.64	26.91	26.775
114	18	M	-9	-7.75	-8.375	27.16	26.85	27.005
115	22	F	-9.75	-9.75	-9.75	28.39	28.55	28.47
116	20	M	-10	-10.5	-10.25	27.96	28.17	28.065
